# Supplementary material for: Photoprotective Effect of Ultrasonic-Assisted Ethanol Extract from Sargassum horneri on UVB-Exposed HaCaT Keratinocytes
Source: Antioxidants (Basel). 2024 Nov 1;13(11):1342. doi: 10.3390/antiox13111342 (PMC11591288; doi:10.3390/antiox13111342)
Supplement: Supplementary file 1 [file antioxidants-13-01342-s001.zip]

Archive with 1 entries (1 files):
- antioxidants-3269001-supplementary.pdf
